# Supplementary material for: In Vitro Combinatorial Activity of Direct Acting Antivirals and Monoclonal Antibodies against the Ancestral B.1 and BQ.1.1 SARS-CoV-2 Viral Variants
Source: Viruses. 2024 Jan 23;16(2):168. doi: 10.3390/v16020168 (PMC10892871; doi:10.3390/v16020168)
Supplement: Supplementary file 1 [file viruses-16-00168-s001.zip]

Archive with 1 entries (1 files):
- viruses-2822467-supplementary.pdf
